# Supplementary material for: BRAFV600E‐PROTAC versus inhibitors in melanoma cells: Deep transcriptomic characterization
Source: Clin Transl Med. 2025 Mar 5;15(3):e70251. doi: 10.1002/ctm2.70251 (PMC11882472; doi:10.1002/ctm2.70251)
Supplement: Supplementary file 2 — TABLE S1. Cluster profiles and highly variable genes identified in the analysis. [file CTM2-15-e70251-s001.csv]

Gene	Cluster
A2M	1
ABAT	1
ABCB9	1
ABCC2	1
ABHD14B	1
ABHD2	1
ACADVL	1
ACP2	1
ACSL1	1
ADAM23	1
ADD1	1
ADD3	1
ADGRG6	1
ADI1	1
AHCYL2	1
AHNAK	1
AHRR	1
AHSA2P	1
AIF1L	1
AK1	1
ALAD	1
ALCAM	1
ALDH3B1	1
ALDH7A1	1
ALPK1	1
AMBRA1	1
ANK3	1
ANTXR1	1
ANXA4	1
ANXA5	1
AP2B1	1
AP2M1	1
APP	1
APPBP2	1
ARAP1	1
ARFGAP2	1
ARFGEF2	1
ARHGAP26	1
ARHGAP31	1
ARHGEF12	1
ARHGEF6	1
ARHGEF9	1
ARL6IP5	1
ARMC9	1
ATG7	1
ATP1B1	1
ATP2B4	1
ATP6AP1	1
ATRAID	1
BACE1	1
BCAN-AS1	1
BCL6	1
BCL9	1
BEST1	1
BMF	1
BSCL2	1
BTD	1
C19orf71	1
C6orf89	1
CADM1	1
CALCOCO1	1
CAPG	1
CAPN1	1
CAPN5	1
CAPS	1
CC2D1B	1
CCDC9B	1
CCN3	1
CCNDBP1	1
CCNG1	1
CCNL2	1
CD36	1
CD44	1
CD59	1
CD99L2	1
CDH19	1
CDH2	1
CDKN2C	1
CELSR2	1
CELSR3	1
CERS4	1
CERT1	1
CFI	1
CHD3	1
CHMP2A	1
CHST11	1
CHST3	1
CIRBP	1
CITED2	1
CLASP1	1
CLCN3	1
CLIP3	1
CLIP4	1
CLSTN1	1
CNP	1
CNPY2	1
CNTNAP1	1
COL11A2	1
COL16A1	1
COL5A2	1
COL8A1	1
COPA	1
COPG1	1
COQ8B	1
CORO1B	1
COX4I1	1
CPNE1	1
CPS1	1
CPT1A	1
CRTAP	1
CRTC1	1
CRYL1	1
CSNK1D	1
CTDSP2	1
CTSA	1
CTSD	1
CTSF	1
CTSK	1
CUL7	1
CUX1	1
CYTB	1
DAG1	1
DALRD3	1
DAZAP2	1
DCAF8	1
DCT	1
DCTN1	1
DCTN4	1
DDR1	1
DDX17	1
DHRS11	1
DHRS3	1
DIP2B	1
DKK3	1
DMXL2	1
DNAH9	1
DST	1
DVL2	1
ECH1	1
EHD4	1
EIF2AK4	1
ELF1	1
ENDOD1	1
ENPP2	1
EPS15	1
EPS8	1
ERAP1	1
ERBB2	1
ERBB3	1
ERC1	1
ERGIC3	1
ETS1	1
EXOC3	1
EXOC4	1
EXOC7	1
EXTL1	1
FAM102A	1
FAM168A	1
FAM210B	1
FAM234A	1
FAM78B	1
FBN1	1
FCRLA	1
FGD4	1
FHDC1	1
FKBP9	1
FLOT1	1
FLRT1	1
FNBP1	1
FNDC3B	1
FREM2	1
FRMD5	1
FRMD6	1
FTL	1
FXYD3	1
GAA	1
GAB2	1
GABARAP	1
GALE	1
GAREM1	1
GAS7	1
GBA	1
GBF1	1
GDF11	1
GLB1	1
GLG1	1
GLI3	1
GLIS3	1
GLMP	1
GMPR2	1
GNPTAB	1
GNS	1
GPAT3	1
GPC6	1
GPNMB	1
GPR107	1
GPR137	1
GPS2	1
GRIK2	1
GRINA	1
GRN	1
GSTK1	1
GTF2I	1
GUCD1	1
H6PD	1
HADHB	1
HBP1	1
HCFC1R1	1
HDAC5	1
HEXA	1
HEXB	1
HEXIM1	1
HLA-DMA	1
HLA-DMB	1
HLA-DPB1	1
HLA-DRA	1
HLA-DRB1	1
HLA-DRB5	1
HLA-E	1
HMG20B	1
HMGCR	1
HPS1	1
HS6ST3	1
IFI16	1
IFI35	1
IFITM3	1
IFT81	1
IGBP1	1
IGFBP5	1
IL6R	1
IMPDH2	1
INO80B-WBP1	1
INPP4B	1
INPPL1	1
INTS3	1
IP6K2	1
IPO8	1
ITGA2	1
ITGA4	1
ITM2B	1
ITPK1	1
JMJD8	1
JUN	1
KAT2B	1
KCNN3	1
KDM4A	1
KDM5A	1
KDM5B	1
KEAP1	1
KHNYN	1
KIAA0319L	1
KIAA1549L	1
KIDINS220	1
KIF13A	1
KIF13B	1
KLF9	1
L1CAM	1
LAMA5	1
LAMB1	1
LAMB2	1
LAMC1	1
LAMP1	1
LCTL	1
LGALS1	1
LGALS3	1
LGR4	1
LHFPL2	1
LIMA1	1
LIMCH1	1
LIMD2	1
LINC00673	1
LOC101929322	1
LOC105369782	1
LOC105371204	1
LOC107984011	1
LOC107984567	1
LOC112268155	1
LOC408186	1
LOC728715	1
LPCAT2	1
LRP10	1
LSAMP	1
LYST	1
LZTS1	1
MACIR	1
MAGED1	1
MAGED2	1
MAN1B1	1
MAN2A2	1
MAN2B1	1
MAP1B	1
MAP3K12	1
MAP4K4	1
MARVELD1	1
MAVS	1
MCC	1
MEF2C	1
MEGF8	1
METRN	1
MFSD12	1
MGAM2	1
MGAT5	1
MGP	1
MINDY1	1
MITF	1
MLXIP	1
MMP14	1
MMP15	1
MMP17	1
MMP2	1
MMP24OS	1
MOV10	1
MOXD1	1
MPV17	1
MSI2	1
MTFR1L	1
MTHFR	1
MTOR	1
MTUS1	1
MVP	1
MXD4	1
MXI1	1
MYH14	1
MYL6	1
MYL6B	1
MYO1C	1
NAGLU	1
NAT14	1
NAV1	1
NAXE	1
NCALD	1
NCK2	1
NCOA4	1
NCSTN	1
NDUFS2	1
NEK9	1
NEU1	1
NFATC2	1
NFE2L1	1
NFIX	1
NID1	1
NME4	1
NNT	1
NPEPPS	1
NREP	1
NRSN2	1
NUCB1	1
NUMA1	1
NUMBL	1
NXF1	1
NXPE3	1
OLFML2A	1
ORAI3	1
OS9	1
OSBPL10	1
OTUD7B	1
PAN2	1
PARVA	1
PBXIP1	1
PC	1
PCDH1	1
PCDH10	1
PCDH7	1
PCDHGC3	1
PCOLCE	1
PCYOX1	1
PCYT1A	1
PDE1C	1
PDPR	1
PEBP1	1
PGPEP1	1
PHF21A	1
PHLDB1	1
PI4KB	1
PIGT	1
PIK3R1	1
PKD2	1
PKNOX2	1
PLD3	1
PLEKHA4	1
PLEKHG4	1
PLK2	1
PLP1	1
PLPP3	1
PLTP	1
PLXNB1	1
PLXNB3	1
PMEPA1	1
PODXL	1
POLD4	1
POLK	1
PPFIBP1	1
PPP1R10	1
PPP1R12B	1
PRAF2	1
PRCP	1
PRELP	1
PRKAG1	1
PRKCD	1
PRKD1	1
PRSS23	1
PSAP	1
PTEN	1
PTPN13	1
PTPRA	1
PTPRK	1
PTPRZ1	1
PYGL	1
QARS1	1
RAB26	1
RBM5	1
RBMS3	1
RETSAT	1
RFX5	1
RGL2	1
RHBDF1	1
RHOBTB3	1
RHOQ	1
RIT1	1
RNF123	1
RNF130	1
RNF150	1
RNF213	1
RNPEP	1
ROBO1	1
RRAGA	1
RRBP1	1
RTKN	1
RTL8C	1
SASH1	1
SCAF11	1
SCAMP3	1
SCARB2	1
SCCPDH	1
SDHC	1
SECISBP2L	1
SELENON	1
SEMA3C	1
SEMA4B	1
SEPTIN8	1
SEPTIN9	1
SERF2	1
SERINC3	1
SERPINF1	1
SESN3	1
SEZ6L2	1
SFXN3	1
SGSM3	1
SHC1	1
SHISA4	1
SHISA5	1
SHKBP1	1
SHMT1	1
SHTN1	1
SIDT2	1
SIPA1L2	1
SLC12A6	1
SLC16A4	1
SLC1A4	1
SLC23A2	1
SLC25A29	1
SLC35B2	1
SLC35E2A	1
SLC35E2B	1
SLC35F1	1
SLC38A10	1
SLC44A2	1
SLC50A1	1
SLFN5	1
SMPD1	1
SNX17	1
SNX19	1
SORT1	1
SOX2	1
SOX4	1
SPATA20	1
SPON2	1
SPTAN1	1
SREBF1	1
SRP14	1
STARD13	1
STAT2	1
STAT3	1
STAT6	1
STING1	1
STON1	1
SUMF2	1
SUOX	1
SUPT6H	1
SYNE1	1
SYNPO	1
SYT11	1
TADA3	1
TAF10	1
TAOK3	1
TAPBP	1
TBC1D16	1
TBC1D5	1
TBC1D9B	1
TCAF1	1
TCTA	1
TENM3	1
TEP1	1
TGDS	1
TGFBI	1
THBS3	1
THNSL2	1
TIMP2	1
TLE5	1
TM9SF1	1
TMEM129	1
TMEM132A	1
TMEM178B	1
TMEM179B	1
TMEM198B	1
TMEM219	1
TMEM229B	1
TMEM258	1
TMEM94	1
TMOD2	1
TMPRSS5	1
TMTC2	1
TNS2	1
TNS3	1
TOM1L2	1
TOR1AIP1	1
TP53I3	1
TP53INP2	1
TPP1	1
TRAK1	1
TRIM2	1
TRIM4	1
TRIM56	1
TRIM9	1
TRPC4AP	1
TRPM8	1
TSC22D1	1
TSHZ1	1
TSPAN11	1
TSPAN3	1
TTC17	1
TUG1	1
TXNDC15	1
TXNIP	1
UBE2H	1
UBE3B	1
UBE4B	1
USP19	1
USP34	1
VAT1	1
VGLL4	1
VPS13C	1
VPS13D	1
VPS35L	1
VPS39	1
VPS41	1
WBP1	1
WBP1L	1
WDR13	1
WDR81	1
WIPF2	1
WSB2	1
WWP2	1
YIPF3	1
ZEB2	1
ZER1	1
ZKSCAN1	1
ZMYM2	1
ZNF513	1
ZNF580	1
ZNF608	1
ZNF629	1
ZSWIM8	1
Genes	2
AARS1	2
ABHD17C	2
ACOT7	2
ACTN1	2
ADCY3	2
AEN	2
AFAP1	2
AGO2	2
AHCTF1	2
AHCTF1P1	2
AHSA1	2
AKAP1	2
ALYREF	2
AMIGO2	2
ANLN	2
ANXA1	2
ARHGAP11A	2
ARHGEF2	2
ARMC6	2
ARNT2	2
ASF1B	2
ASNS	2
ATAD2	2
ATAD3B	2
AURKA	2
AURKB	2
B4GALT2	2
BAG3	2
BAZ1B	2
BLM	2
BRCA1	2
BRI3BP	2
BRIX1	2
BUB1B	2
C19orf48	2
CACYBP	2
CALM1	2
CAMSAP1	2
CBX2	2
CCDC86	2
CCNA2	2
CCND1	2
CCT3	2
CCT5	2
CDC25A	2
CDC42EP3	2
CDC45	2
CDCA5	2
CDCA7	2
CDK1	2
CDK12	2
CDK2	2
CENPN	2
CENPU	2
CEP78	2
CHAF1A	2
CHAMP1	2
CHD1	2
CIP2A	2
CKAP2L	2
CKS1B	2
CKS2	2
CLIC1	2
CLSPN	2
CLUH	2
CMTM7	2
CNTRL	2
COA1	2
COA7	2
COL4A1	2
CSE1L	2
CSPG4	2
CTPS1	2
CZ1P-ASNS	2
DARS2	2
DAZAP1	2
DCAF13	2
DCBLD2	2
DDX11	2
DDX39A	2
DDX56	2
DFFA	2
DHCR24	2
DHTKD1	2
DHX15	2
DHX33	2
DIAPH1	2
DKC1	2
DNAJA3	2
DNMT1	2
DOCK5	2
DPYSL5	2
DSN1	2
DTL	2
DUSP4	2
E2F1	2
EBNA1BP2	2
EGR1	2
EIF2S2	2
EIF3B	2
EIF4EBP1	2
EIF5A	2
ELAVL1	2
ELMO1	2
ENO1	2
ENOSF1	2
EPHA2	2
ERRFI1	2
ESPL1	2
EXO1	2
EXOSC2	2
EXOSC9	2
EYA1	2
EZH2	2
FAM20C	2
FANCA	2
FANCI	2
FARSB	2
FEN1	2
FGFRL1	2
FIGNL1	2
FKBP4	2
FOSL1	2
FSCN1	2
FUS	2
FZD7	2
GARS1	2
GART	2
GATAD2A	2
GEMIN4	2
GEMIN5	2
GINS1	2
GINS2	2
GLUD1	2
GMPS	2
GNAS	2
GNE	2
GNG4	2
GNL2	2
GPD2	2
GPR153	2
GPRC5A	2
GRPEL1	2
GSPT1	2
HAPLN1	2
HAUS6	2
HDAC2	2
HELLS	2
HIPK2	2
HJURP	2
HMGA1	2
HNRNPA0	2
HNRNPAB	2
HNRNPD	2
HNRNPF	2
HNRNPH3	2
HNRNPM	2
HNRNPU	2
HPCAL1	2
HSP90B1	2
HSPA9	2
HSPD1	2
HSPH1	2
IARS1	2
ICMT	2
IER3	2
IFNGR2	2
IFRD2	2
IGF2BP3	2
IGFBP3	2
ILF2	2
ILF3	2
IMP4	2
IQGAP3	2
ISG20L2	2
ITGA3	2
ITGB3	2
ITPR3	2
IVNS1ABP	2
JPT1	2
JPT2	2
KCNN4	2
KCTD15	2
KHSRP	2
KIF11	2
KIF15	2
KIF18B	2
KIF1C	2
KIF23	2
KIFC1	2
KNOP1	2
KNSTRN	2
KNTC1	2
KPNA2	2
KPNB1	2
KRT18	2
LAS1L	2
LDLR	2
LEF1	2
LMNB1	2
LMNB2	2
LOC105372218	2
LOC107986126	2
LONP1	2
LPL	2
LRP8	2
LRRC59	2
LYAR	2
MAD2L1	2
MAPKAPK2	2
MARS1	2
MCM10	2
MCM2	2
MCM3	2
MCM4	2
MCM5	2
MCM6	2
MCM7	2
MCM8	2
MCMBP	2
MED22	2
MELK	2
MEX3C	2
MRPL3	2
MRTO4	2
MSH2	2
MSH6	2
MTAP	2
MTHFD1	2
MTHFD2	2
MYBBP1A	2
MYBL2	2
MYO19	2
NASP	2
NCAPD3	2
NCAPG	2
NCAPG2	2
NCL	2
NDE1	2
NEDD4L	2
NEMP1	2
NES	2
NET1	2
NETO2	2
NFATC2IP	2
NIBAN2	2
NLE1	2
NME1	2
NOC2L	2
NOM1	2
NOP56	2
NOP58	2
NPAS2	2
NQO1	2
NRCAM	2
NSD2	2
NSUN2	2
NT5E	2
NUDC	2
NUF2	2
NUP107	2
NUP153	2
NUP155	2
NUP160	2
NUP188	2
NUP205	2
NUP50	2
NUP62	2
NUP88	2
OPRD1	2
ORC1	2
PA2G4	2
PAICS	2
PAQR4	2
PBK	2
PCBP1	2
PCNA	2
PDCD5	2
PDZD2	2
PFAS	2
PFDN2	2
PFKFB3	2
PFKP	2
PGAM5	2
PHC2	2
PHF19	2
PHGDH	2
PKMYT1	2
PLCG1	2
PLPPR3	2
POLA1	2
POLA2	2
POLD3	2
POLE	2
POLE3	2
POLQ	2
POLR1E	2
PPIF	2
PPRC1	2
PRPF4	2
PRPS1	2
PRPS2	2
PRRX1	2
PSAT1	2
PSMD14	2
PTBP1	2
PTMA	2
PTPRF	2
PTTG1	2
PUM3	2
PVR	2
PXN	2
PXYLP1	2
PYCR1	2
PYGB	2
RACGAP1	2
RAD18	2
RAD54L	2
RAN	2
RANBP1	2
RANGAP1	2
RBBP7	2
RBM14	2
RBM8A	2
RCC1	2
RFC2	2
RFC3	2
RFWD3	2
RNASEH2A	2
RNPS1	2
RPA2	2
RPS6KA1	2
RRM1	2
RRM2	2
RRP1B	2
RRP7A	2
RUVBL1	2
SAE1	2
SAPCD2	2
SDC3	2
SEH1L	2
SEPTIN11	2
SERPINE2	2
SET	2
SF1	2
SFPQ	2
SFRP1	2
SH2B3	2
SHCBP1	2
SHISA2	2
SHMT2	2
SKA3	2
SLBP	2
SLC17A9	2
SLC1A1	2
SLC1A5	2
SLC20A1	2
SLC25A15	2
SLC29A1	2
SLC38A1	2
SLC43A3	2
SLC7A1	2
SLFN11	2
SMARCC1	2
SMS	2
SNHG1	2
SNHG17	2
SNRPB	2
SNRPD1	2
SOX11	2
SPATS2L	2
SPC24	2
SPDL1	2
SRPK1	2
SRSF7	2
SSRP1	2
ST6GAL1	2
STIL	2
STIP1	2
SYTL5	2
TACC3	2
TAP2	2
TARS1	2
TBC1D4	2
TBL1X	2
TCERG1	2
TCF19	2
TCOF1	2
TCP1	2
TFAP2C	2
TFB1M	2
TFDP1	2
TICRR	2
TIMELESS	2
TIMM50	2
TIMP3	2
TINAGL1	2
TLE4	2
TM4SF1	2
TNFRSF21	2
TOMM40	2
TOP1	2
TOP3A	2
TOPBP1	2
TRA2B	2
TRAP1	2
TRIB3	2
TRIP13	2
TRMT6	2
TSPAN13	2
TTI1	2
TTL	2
TTLL12	2
TUBA1B	2
TUBA1C	2
TUBB	2
TUBB4B	2
TUBG1	2
TXLNG	2
TYMS	2
UAP1	2
UBA2	2
UBASH3B	2
UBE2C	2
UBE2S	2
UBE2T	2
UBL4A	2
UBN1	2
UBQLN4	2
UBR7	2
UCHL5	2
UCK2	2
UHRF1	2
UNG	2
URB2	2
USP1	2
UTP20	2
VAV2	2
WDR5	2
WIPF1	2
XPO5	2
XPOT	2
XRCC2	2
YARS1	2
YBX3	2
YRDC	2
ZEB1	2
ZFP36L2	2
ZNF598	2
ZWINT	2
