# Supplementary material for: BRAFV600E‐PROTAC versus inhibitors in melanoma cells: Deep transcriptomic characterization
Source: Clin Transl Med. 2025 Mar 5;15(3):e70251. doi: 10.1002/ctm2.70251 (PMC11882472; doi:10.1002/ctm2.70251)
Supplement: Supplementary file 3 — TABLE S2. Primer sequences and details used in the study. [file CTM2-15-e70251-s003.xlsx]

## Sheet: Sheet1
	Gene/primer	Tm	Annealing temp	Amplicon size
	ENPP5			105
Forward	GACCCTCCCTCCCGTTGC	60.4
Reverse	TGGATGGTAGTTGCTCTCTCTG
	LPAR5
Forward	GCAACACGGAGCACAGGTCT	61		107
Reverse	GGAGGTCATGGGAATGTGGG
	MYRF
Forward	GCTTCTTCGAAGGCCACGAC	59.4		127
Reverse	GCTGGAGCAGAGATGTCAGG
	NDRG2
Forward	CCCACTGCATCCAGCCAATA	59.4		238
Reverse	GTAGGTAAGGATCGCTGGGC
	NR2F1
Forward	CCAGAGCCAGCAGCACAT	59.9	58.9
Reverse	CGCTGAACCGCTTCCC			240
	POU3F2
Forward	GCTCTTGGCCACTCTCCATT	58.8	58.7	205
Reverse	TTGCCTTCGATAAAGCGGGT
	TENT5B	59.7	59	124
Forward	GGAAGGTGCTGAGCCTGAAT
Reverse	AACCCAGGGGAATACGCAAG
	TIMP3	59.1	59.1	250
Forward	CAGTACCTGCTGACAGGTCG
Reverse	AGGCGTAGTGTTTGGACTGG
	VWA1
Forward	CTACGAGTTCTCCCGGGTTC	59.9	59.9	288
Reverse	GTCACCCACACCAGCACTTT
